# Supplementary material for: Vision-Based Real-Time Traversable Region Detection for Mobile Robot in the Outdoors
Source: Sensors (Basel). 2017 Sep 13;17(9):2101. doi: 10.3390/s17092101 (PMC5621064; doi:10.3390/s17092101)
Supplement: Supplementary file 1 [file sensors-17-02101-s001.zip]

Archive with 1 entries (1 files):
- traversable region detection.mpg
